# Supplementary material for: Network analysis of depression symptoms and physical activity levels before and after menopause
Source: PLoS One. 2025 Jun 23;20(6):e0325965. doi: 10.1371/journal.pone.0325965 (PMC12185023; doi:10.1371/journal.pone.0325965)
Supplement: S1 File — Contains 12 supplementary figures (S1–S12 Figs) and 4 supplementary tables (S1–S4 Tables) supporting the network analysis of depressive symptoms in pre- and postmenopausal women, including centrality stability, edge weight bootstrap tests, and model comparisons. (ZIP) [file pone.0325965.s001.zip]

Archive with 1 entries (1 files):
- Supplementary documents.doc
